# Supplementary material for: Identification and characterization of microRNA in the lung tissue of pigs with different susceptibilities to PCV2 infection
Source: Vet Res. 2018 Feb 15;49:18. doi: 10.1186/s13567-018-0512-3 (PMC5815207; doi:10.1186/s13567-018-0512-3)
Supplement: Supplementary file 4 — Additional file 4. Information of the novel miRNA in porcine lung tissues. This excel file contains all information of the 95 novel miRNA, including mature miRNA sequence, precursor sequence, precursor location, minimal free energy, normalized expression value, fold-change and P value. a If the normalized expression of a given miRNA was less than 1 in both samples of a sample pair, the normalized expression of both samples were not shown and the miRNA was removed from the differential expression analysis. b Sig-label: **: fold-change > 1 or < −1, and P value < 0.01. [file 13567_2018_512_MOESM4_ESM.xlsx]

## Sheet: Sheet1
Novel miRNA name	Mature miRNA sequence	Precursor sequence	Precursor location	Minimal free energy (kcal/mol)	YL-i-stda	YL-u-std	DLW_count	Fold-change (log2YL-i/YL-u)	P-value	Sig-labelb	LW-i-std	LW-u-std	Fold-change (log2LW-i/LW-u)	P-value	Sig-label
novel_mir_1	AACCTTGCTGGAGATCTTGGA	CGGGGGGCTCTGGATCTCCAGGAAGGCTGGGTGTTGGAGAACCTTGCTGGAGATCTTGGAAGTGAACCCC	Chr10:48018648:48018717:+	-31.36	4.0907	3.5744	28	0.19465	0.56805		3.3842	2.9658	0.19039	0.61324
novel_mir_2	CGGGGCCGGGGGTGGGGCCGG	GCACGTGCTCAGCCGTTCCCTCCCTCGTCCTTTAGACACAGCACAGCTGCCGGAGGGTGTGAACGGGGCCGGGGGTGGGGCCGGGGGGCCGTGA	Chr11:4288451:4288544:+	-45.7			0
novel_mir_3	TGGCAAAGTTCTCAAGACAGCG	TTGCCCCATGTGGCAAAGTTCTCAAGACAGCGTTTGACTGTGAGTAATTGGCTGTCTTGACAACTTTACCACACGGGGCAAG	Chr11:68394335:68394416:-	-45.3	0.6293	1.1564	0	-0.877821	0.235947
novel_mir_5	AGAGGAGCAGCGTGGACCCACCT	TATGACCCTGAGAGGAGCAGCGTGGACCCACCTGTTCCCAGGTGCCAGCCAGGGGGTCTCGGCTGCTCCCCACACGGGCCCTG	Chr12:14708396:14708478:+	-38.26	4.9298	5.677	40	-0.2036	0.4812		0.01	4.2369	-8.72687	8.81E-13	**
novel_mir_6	TAGAGGAGAGGCTACCACCACCA	AGGGGGAGGTGGACCCCACCCAGGTAGGTGCGGCCCCTTCGTTCTACCCCCGGAGCCCACAGGGGTAGAGGAGAGGCTACCACCACCACGCCTGTGCC	Chr12:20172377:20172474:-	-44.6	12.0624	11.4592	94	0.07401	0.701939		12.0561	9.9567	0.27602	0.169887
novel_mir_7	TTTGCTCTGCTCCTGCCACATGC	ACTCTCCTGTTTTGCTCTGCTCCTGCCACATGCATGTCATAAGGAGAGTGTGACAGGCCAGGGCAGTTCAAGAGGGG	Chr13:30242044:30242120:+	-32.4			0
novel_mir_8	GAGAGATCAGAGGCGCAGAGT	CTGTTCTCTTGAGAGATCAGAGGCGCAGAGTGCGTCAATGTCAGTGAAGCCTGTGCCTTTTACCTCTTTAAGAGCGCAC	Chr13:140147300:140147378:+	-31.3	140.763	167.473	1840	-0.250661	2.64E-06		185.284	194.896	-0.07297	0.129712
novel_mir_9	AAACGGAACCTGGCGCGATC	CCTTTAGTTCTGAAGCCCCAGGTTCCGTTTCTGTGGCAGCCCAAGAAACGGAACCTGGCGCGATCACCACGGGAG	Chr14:29888531:29888605:+	-37.1			0
novel_mir_10	GGCCAGGGGATGTAGCTCAGT	GAAAACAGCCGGCCAGGGGATGTAGCTCAGTGGTAGAGCGCATGCTTTGCATGTATGAGGCCCCGGGTTCAATCCCCGGCATCTCCA	Chr14:28243916:28244002:-	-32.7			0
novel_mir_12	AGGCAGTGTATTGTTAGCTGGCT	TGAATCAGGTAGGCAGTGTATTGTTAGCTGGCTGCTTTGGATCAGTTCAGCAGCCACGACTACCCTGCCACTTGCTTCTG	Chr16:34347130:34347209:-	-31.8	376.136	207.738	2072	0.85649	5.3E-104		247.468	219.47	0.17322	6.80E-05
novel_mir_14	GAGGCGAGGTGGCTCACGCGT	TGGCCTCAGTGCCCGTGAGCCACATCACCTTGGTCATGCAGCTATTCGAGGCGAGGTGGCTCACGCGTTCCTGGGTCC	Chr17:57976163:57976240:-	-39.2	1.1538	1.2616	0	-0.128861	0.834399		1.7978	0.01	7.49009	7.74E-06	**
novel_mir_17	AGGGTCCTGAGACGGTGCGTG	GCATGCGCACAGGGTCCTGAGACGGTGCGTGCGCACTCAGGGTGCCGCGCCGCTTTAGAGGCCGGCTGCAGAT	Chr1:236339997:236340069:+	-34.6			0
novel_mir_18	TGCCGTTGGGTCTGGGGTGT	TTGCTGCTCCTGCCGTTGGGTCTGGGGTGTGTTTTCTTCCCCTGGAAACACCCCAGACCCAATGGCAAGAAGAGCGAAAG	Chr1:165080731:165080810:+	-50.8			0
novel_mir_20	TGATGGTCGAGACAGTGGCGAGG	TGGTAGCTGAGCCCTGTGGCTCCTCCACCCGTCATCCTTGGCCTCGGTGTGATGGTCGAGACAGTGGCGAGGCGCTCATGCC	Chr2:77922327:77922408:+	-31.7			0
novel_mir_21	CACAGGAAGGCCACGGAGGGG	TTTCAGCCCCTGCGTGGCTTCTCTGTGCAGTCTTTTCTTCTGGGACCTGCACAGGAAGGCCACGGAGGGGCCGGAGAAAG	Chr2:87391529:87391608:-	-51.3			0
novel_mir_22	GAGGAGGAGGGAAGAAAGGCTGC	ACCCTGCAGTGAGGAGGAGGGAAGAAAGGCTGCTGCTGTTCTTCTCGCAGTCTTCCAGCCCTCCCCCTGCAGCAGAGTT	Chr2:140941594:140941672:-	-35.02	1.0489	0.01	0	6.71273	0.000989	**
novel_mir_23	TCCAGTGATCAGGTTACGATGGAT	GTTGTAGGGATCCAGTGATCAGGTTACGATGGATTTCTCAAGTGGCAACCTCGTAGCTTGCTCACCAAATCCCTATAAC	Chr3:125795863:125795941:-	-35.1	2.0978	0.01	0	7.71273	9.77E-07	**
novel_mir_24	ATGGGTCTGACGGAGCAGCCGC	GGCTCCGGCCCTGCCTCTGCCCCCTTTGTCACATGGGTCTGACAGACCCATGGGTCTGACGGAGCAGCCGCGGGTTCGGGT	Chr3:132337338:132337418:+	-40.5	1.2587	0.841	20	0.58176	0.386202		1.3748	2.1184	-0.623753	0.227703
novel_mir_25	TTCCTGAGTCGGACTGGGCTG	GGCTCCGGGGTTCCTGAGTCGGACTGGGCTGCGGAGCGTCTACACGCACCCCATCCCCCTCCGGAGCGCTGAGGCTG	Chr4:51211583:51211659:+	-39.4	1.2587	0.01	8	6.97579	0.000248	**	4.4417	0.8474	2.39	7.06E-07	**
novel_mir_26	TCAGAAGTGGGTCCAGGAATCT	GAAAATGTGGCTTCCCAGGCCGCACTTCTAGATCCTGATTTAACTGATCAGAAGTGGGTCCAGGAATCTGCATTTTAAT	Chr4:120604081:120604159:+	-32.5	2.2027	1.9975	24	0.14108	0.760833		2.4324	2.5421	-0.06364	0.881114
novel_mir_27	TAGGAAAAGGGAAGAAGACAAT	AATGAAGAGGTAGGAAAAGGGAAGAAGACAATCTGACTGAAGTATGGCTTTCCTTCCTTTTCCTCCTTCTTGTTT	Chr4:83385992:83386066:-	-25.8	1.7831	1.4718	10	0.27681	0.601141		1.1633	1.0592	0.13525	0.834721
novel_mir_28	CAGTCGGGACGCTTCCTTCTTG	TGCCCCCAGGAGAAAGAAGCCTCTCGGCCTGTGCTGGCATATGCTCTCCGCAGTCGGGACGCTTCCTTCTTGAGGGGCTTTC	Chr4:107821606:107821687:-	-41.6			6
novel_mir_29	CGGCTCTGGGTCTGTGGGGAG	GGGCGCGTCGCCCCCCTCAGTCCACCAGAGCCCGGATGCCTCAGAAATTCGGCTCTGGGTCTGTGGGGAGCGAAATGCAA	Chr4:123419793:123419872:-	-42.5	1.888	1.8923	33	-0.003282	0.994413		3.4899	3.4954	-0.002272	0.994849
novel_mir_30	TAGGGCACAGGATGGGATGAGGA	ACCCTGTGGTGCCTCCATTCCTTCGTCTGTGCACTAGAAAAATAACAGTACCTAGGGCACAGGATGGGATGAGGAGTAAACAGGG	Chr5:104132118:104132202:+	-36.74	3.0418	1.9975	34	0.60673	0.154719		4.0187	3.6013	0.15821	0.644798
novel_mir_31	CCGGAAGTGGAAGTAAGCGCAG	CTCCGCCAACCGCTTTTACTTCTCCTTCCCGTGTCTTCCCTGGTGACCCCGGAAGTGGAAGTAAGCGCAGGTCGGCGGCA	Chr5:21273230:21273309:-	-38.7	1.9929	2.7334	23	-0.455827	0.298365		4.1245	2.4362	0.75959	0.043601
novel_mir_32	TGTGTGTGTGGGCGCCGGACG	GGCGCCTGTGGGGTTGTCCGTGCCCCACCCACTCACCCGTGTGTGTGTGTGTGTGTGGGCGCCGGACGCCCCGTCGTG	NW_018085108.1:46323:46400:+	-40.7	10.489	0.01	0	10.0347	8.85E-31	**
novel_mir_34	CTGCGGACTGTGAGAATGCGGA	CTGGCCGGGAGGGAAGTGAGCTGCGTGTAGGTTTCTGGTTCTCAAACTGCCGGACATTAACATCTGTCTGCGGACTGTGAGAATGCGGACCTCCCCAGG	Chr7:23596744:23596842:-	-34.2	0.8391	1.2616	12	-0.58834	0.380432		0.01	1.2711	-6.98993	0.000242	**
novel_mir_35	GCTGACTGCGGGGAGGGGCG	AAGGGCGGCCGCCAGCCAGCCGCCGTCGCGCGGGTGGGTGCTGACTGCGGGGAGGGGCGTGCGGTGCTG	Chr7:30320250:30320318:-	-35.3	1.1538	0.01	0	6.85025	0.000495	**
novel_mir_36	GAGGGGCACACACATGAGCAGT	CGACTGGGCAGAGGGGCACACACATGAGCAGTGGTTCCACTTTGCACTGCCCTCTTGTCTGTGTCCCTAGCTTGTGACAG	Chr7:38438040:38438119:+	-30.5	1.3636	1.7872	0	-0.390281	0.469185
novel_mir_37	TGACGATGTGGAGGAAACGAGT	CGCTCACAGCTGATTCAGTAACCAGTTTCCTGCTGTCATTCACCCTCGCTACTTATACTGCCATGGTGACGATGTGGAGGAAACGAGTGTCTGTGTGT	Chr7:111037033:111037130:-	-26.7			0
novel_mir_38	GCTGATCTGGCTGGCTAGGCG	GCTGGGACCTCGTTTGCTGTCCCATTGATCAGGAGTGTTGATTTAGCTGATCTGGCTGGCTAGGCGGTGTCCTCTT	Chr8:69839538:69839613:+	-24.5	1.4685	0.01	5	7.1982	6.21E-05	**
novel_mir_41	CCGACACAGGTTGGAGAGGCTCG	CCGTCTGACCCCGACACAGGTTGGAGAGGCTCGATTTCTTAGCCCACTAGCCTGTGTCGAGACCCTCAGCAA	Chr9:49987634:49987705:+	-30.5			0
novel_mir_42	GAGCAAAGGCGCGTGGAGCTG	ACCACTCCGCTCCCCCTCCCGCCCTGGTGCTTGTCTTGCTGTTCCCGTCCGGGGCCAGTCCCGAGCAAAGGCGCGTGGAGCTGCAGTGTCTGG	Chr9:67268593:67268685:+	-40.5			0
novel_mir_43	AGCACCTTGTTTGGATTGTCGT	TTGACTGAATAGCACCTTGTTTGGATTGTCGTGCCGGATCATGAGTTCCATGAAGTCCAGCTACAATTGATTTGACTGTGTTAGGGCC	ChrMT:597:684:-	-20.5	1.4685	0.01	15	7.1982	6.21E-05	**	1.0576	1.5888	-0.587143	0.324953
novel_mir_44	CACAACTCTGGGAAGTACCATTT	CACTCCATCGCACAACTCTGGGAAGTACCATTTAGATATGCTATATTGTGAATGGTGCTCCAGGGTTGTACAGTGTGGTAGC	ChrX:47281508:47281589:+	-33.7	4.4054	4.7309	50	-0.102842	0.741188		7.9317	5.2961	0.5827	0.02613
novel_mir_45	TACTCAGGAAGGCATTATTCA	TTCAGTGCCCTACTCAGGAAGGCATTATTCACATAGTTGGAAATATGAATGGCGCCTTTCTGAGTAGAGCAATGCGT	ChrX:119828135:119828211:-	-34.1			0
novel_mir_46	AGAGGCCAGAGGGCAGGACGCT	TTGCGCCCCGTGCCTGCCCTCCCGGCTCCAGCTGCCTCCTCCTAGTCCGCAGAGGCCAGAGGGCAGGACGCTGGCCGGCAGG	ChrX:124279284:124279365:+	-39.52	1.0489	0.841	0	0.3187	0.651237
novel_mir_47	CTGCTGGAGGACGCCCGGTGT	GGGTCTGCAGGTCCCGTGTGCCGTGCTCCAGCGTGGTGTGGGCCACTCAGCTCTGCTGGAGGACGCCCGGTGTCTGCGGGCCA	Chr11:14472772:14472854:-	-48.5	0.01	1.1564	0	-6.8535	0.000482	**
novel_mir_48	TTTGCAGTAACAGGTGTGAACAT	GGGTTTTGAATTTGCAGTAACAGGTGTGAACATTCTAGCAGCAGTTTGATGATCATGTATGATACTGCAAACAAAACATTCGC	Chr12:4526749:4526831:+	-25.9	0.01	2.7334	21	-8.09455	1.44E-08	**	2.8554	2.2244	0.36028	0394663
novel_mir_49	GTGGGCGCCGCCAGGGGGTGGGCA	GATGCCCAAGGTGGGCGCCGCCAGGGGGTGGGCAGCAGGTGGCCCAGGGGCCCGGTGAACCCTGCTCACCCCCTGCCTCCCGTCCAGATTGTGGACCC	Chr12:5028809:5028906:+	-53.4			0
novel_mir_50	TTTGCTCTGCTCCTGCCACAT	CGGGGGGCTCTGGATCTCCAGGAAGGCTGGGTGTTGGAGAACCTTGCTGGAGATCTTGGAAGTGAACCCC	Chr13:30242044:30242123:+	-32.4			0
novel_mir_51	AGGAGGCTGAGGAGGCCGCG	CATCCAGCCCAGGAGGCTGAGGAGGCCGCGTCCCAGGAGTGTCCCCACCATGGCCTGGACGGTGCTTCTGATCGGGCTCCTCGCTGTCGG	Chr14:48783461:48783550:+	-40.3			0
novel_mir_52	CCCTGAAGTGTAGGCGAGCGTT	CCCAGCCACTTCCGCTTCCGGTTCCGGGATCCCGATTGTTTTCGGAAATCCCTGAAGTGTAGGCGAGCGTTCCCGGTTGGT	Chr17:28111498:28111578:-	-31.7	0.01	1.2616	0	-6.97911	0.000241	**
novel_mir_53	TTTAGTGTGATAATGGCGTTTG	ACAGTAGCTATTTAGTGTGATAATGGCGTTTGATAGTTTGGACACAAACACCATTGTCACACTCCACAGCTCTGC	Chr1:162329781:162329855:+	-31.4			0
novel_mir_55	GACGGCGCGCGCCAGCGACTCTA	GGGCCCCTGGGACGGCGCGCGCCAGCGACTCTACCGTGTTGACGGTGCGTAGGGCGGCGGCGCGCGCCGGGCTGTAGCTCT	Chr1:143417863:143417943:-	-46			0
novel_mir_56	CTGCCGTTGGGTCTGGGGTGTGT	TTTGCTGCTCCTGCCGTTGGGTCTGGGGTGTGTTTTCTTCCCCTGGAAACACCCCAGACCCAATGGCAAGAAGAGCGAAA	Chr1:165080730:165080809:+	-51.7	0.01	1.2616	0	-6.97911	0.000241	**
novel_mir_57	GCGCCTGTAGAGAGAAGACGG	GTTTGTCGCAGCGCCTGTAGAGAGAAGACGGCGGTTTGGCGGCCTTTCGCGGCCAAAAGGCCTTTTGCTTTTGCGGAGGTAACG	Chr2:79729540:79729623:+	-28.6	0.01	1.0513	7	-6.71603	0.000964	**
novel_mir_58	TCTGCACATGTAGATACACGCAG	TGTGTCAAAGGTCGTGTGTGTGTGCGTGTGCCCGTGCGTGTGCGTGCTGCATCTGCACATGTAGATACACGCAGAACCTTACAC	Chr2:2201504:2201587:-	-39.8			0
novel_mir_59	ACTGACAGGAGAGCATTTTA	TGGACAAAATTAAAATGCTATTCTGTCACTGTAATAGTTCATATGGGCACTGACAGGAGAGCATTTTAATTTTGTCAA	Chr2:97277398:97277475:-	-36.7	0.01	1.0513	0	-6.71603	0.000964	**
novel_mir_60	CCAGTGATCAGGTTACGATGGAT	TTGTAGGGATCCAGTGATCAGGTTACGATGGATTTCTCAAGTGGCAACCTCGTAGCTTGCTCACCAAATCCCTATAACA	Chr3:125795862:125795940:-	-32.9	0.01	6.2027	46	-9.27675	1.62E-18	**	2.0094	4.8724	-1.27787	0.000739	**
novel_mir_61	TTCCTGAGTCGGACTGGGCTGC	TTGCCCCATGTGGCAAAGTTCTCAAGACAGCGTTTGACTGTGAGTAATTGGCTGTCTTGACAACTTTACCACACGGGGCAAG	Chr4:51211583:51211659:+	-45.3			0
novel_mir_62	CGGGCAGGCGTTGGTCTCCG	AAGAGGGAGGAGGAGGTTGCGGCGGGTTTGAAAGCGGCAGTTTCCTGGCAGCTCGGGCAGGCGTTGGTCTCCGCGCTCCAGCT	Chr4:107119960:107120042:-	-31			0
novel_mir_63	CATGTCCGCGGGTTCCCTATCC	GTCGGCCCTCCATGTCCGCGGGTTCCCTATCCCGGGTTGGTTGAGTTCGCGGATGCGGAACCTGCGGATACGGAGGGCTGATT	Chr5:8161116:8161195:-	-60.5	0.01	1.4718	0	-7.20144	6.00E-05	**	2.1151	0.01	7.72458	9.70E-07	**
novel_mir_64	AGGAAGTCAGGATGGCCGAGCG	AGCCAAATCGCACCGCATAATGAACTACTTGGCACCCTACAACGAGTTTCCCAGGAAGTCAGGATGGCCGAGCGGTCTAAGGCG	Chr6:19251861:19251944:+	-22.7	0.01	1.0513	0	-6.71603	0.000964	**
novel_mir_65	TGGCGAAGCTGTATGTGCACGT	GGCTGGTCGTTGGCGAAGCTGTATGTGCACGTGGTGTACTTATCCCCGTCCCACATCTGCTTTGCAGAGTCCAGAGCCAGCTA	Chr6:70727462:70727544:-	-29.2			0
novel_mir_66	TTCATTCGGCTGTCCAGATGT	AAGTTAAGAGTTCATTCGGCTGTCCAGATGTATCCAAGTACCCCGATATTTGGCAATAAATACATCTGGGCAACTGATTGAACTTTTCACTTT	ChrX:94183304:94183396:+	-42.4			0
novel_mir_67	TGACCAGGCAGGTGCTGTTCTCT	TGTGGTGCCCTGACCAGGCAGGTGCTGTTCTCTCGACGAGTAGTGAACGGTGCCTGTGTGGCTAGAGTAAGGCTCACAA	ChrX:118943563:118943641:-	-38.5			0
novel_mir_68	TCTCCAGCCAGACCAGAGGATT	CCACAGGGGGTCTCCAGCCAGACCAGAGGATTCCCAAAGAAGGATGGCCTCTTTCTGCACTGGCACATAGCCCTGTTT	Chr12:33186685:33186762:-	-27.6			7
novel_mir_69	GAGGCGAGGTGGCTCACGCGTT	GTGGCCTCAGTGCCCGTGAGCCACATCACCTTGGTCATGCAGCTATTCGAGGCGAGGTGGCTCACGCGTTCCTGGGTCCC	Chr17:57976162:57976241:-	-39.2			25				0.01	2.648	-8.04876	2.92E-08	**
novel_mir_70	AGACCGGGGACCGGAGCGAGCAGA	TCGGTGCCTGCGCCGCTCGCTCTTCCTCGGTTCTCCCCTCCCGGCTGAAGACCGGGGACCGGAGCGAGCAGACTGGGACCAT	Chr1:181681382:181681463:+	-43.7			7
novel_mir_71	AGATTAGATCGAGGAGCGCGG	CGAGCCCAGCAGATTAGATCGAGGAGCGCGGTTACCGGTTGGGCTGGGTCTATGGTCGCTCTGTGGGCCGC	Chr1:66498960:66499030:-	-29			7
novel_mir_72	GACGGCGCGCGCCAGCGACTCT	GGGCCCCTGGGACGGCGCGCGCCAGCGACTCTACCGTGTTGACGGTGCGTAGGGCGGCGGCGCGCGCCGGGCTGTAGCTCT	Chr1:143417863:143417943:-	-46			7
novel_mir_73	AGCAGGAATGGGAGAGTTATGA	TTAATTTTGAAGCAGGAATGGGAGAGTTATGAAAATAGGGGAGTTATTATTTATACATTTGGTTTTTGCTTTAGAGTCTT	Chr1:161184877:161184956:-	-19.5			6
novel_mir_74	AACCTGGTTGTCATTGTCTTG	GCAGTTTGGAAACCTGGTTGTCATTGTCTTGATTGCACTCAGTTTCAGAGAAGACAGTTTGACATCCAGGAAGACATGACAA	Chr2:5791375:5791456:-	-23.21			5
novel_mir_75	TGGGAAGGGGCACTGAGAGGTC	CCCCCTCCTTTGGGAAGGGGCACTGAGAGGTCTGGGGGCCCCACCAAGAGCCTCTCTGCTCCTTCCCAGGGACCAAC	Chr2:75858540:75858616:-	-42.2			5
novel_mir_76	GTAGGGCGGGCTGCACCGGGCA	TTTGTGTGTCCGATTATGCCGGGGGCCGTTCCCTCAGCTGTATCATGTACACAATATTCCAGGTAGGGCGGGCTGCACCGGGCAGGATGCCAGG	Chr2:69260993:69261086:+	-31.5			5
novel_mir_77	GGGACTGATGAGCAGGGAAGCT	GGCTGGCGTGGGGACTGATGAGCAGGGAAGCTGCCTTTCCAGACCCAAGCCTCCCTGCTCTTCGGCTCAGAGTCTACCCA	Chr3:19422624:19422703:+	-35.96			7
novel_mir_78	TGGGGACGGGGCGGGTGGCG	TAAAGTGGGCGGAGTGTCGGCTGGCCTGTCTCCTTTGCTCGTCTGGGCGGCGGCGGCAGCGGCAACTGGGGACGGGGCGGGTGGCGCATCACGGGC	Chr3:86180020:86180115:+	-45.6			7
novel_mir_79	AGAGGAGGAAAACAGAGCCAGG	GCAGAGCAAGGGCCCAGGCTGTGTCCTCTCCCTGCTCTGTAACCATGACACAGAGAGGAGGAAAACAGAGCCAGGCTCTACTCTG	Chr4:79538896:79538980:-	-40.4			5
novel_mir_80	AGGTTCTCGTAGTAGTCGGCG	GCCGCCGGGCAGGTTCTCGTAGTAGTCGGCGCCGTCCTCGTCCGCGCCGCGGCCCCCGGAGCCCGGCCGGGCGTGCA	Chr4:130702186:130702262:-	-41.1			7
novel_mir_81	CATGTCCGCGGGTTCCCTATC	GTCGGCCCTCCATGTCCGCGGGTTCCCTATCCCGGGTTGGTTGAGTTCGCGGATGCGGAACCTGCGGATACGGAGGGCTGATT	Chr5:8161116:8161195:-	-60.5			17				0.01	1.8007	-7.49241	7.52E-06	**
novel_mir_82	TCGGGCGGGTCAGCGGCGGG	CGACGGCAGCTCGGGCGGGTCAGCGGCGGGAGCGGCAGGGTTCTGGGCGCCTCTCGCGGTCGCAGTTCCCACGCGAACAGTCAGGTCGG	Chr5:260547:260635:-	-35.5			7
novel_mir_83	TAGAGGGAGGGAAAGAGAAGAGG	GGTTATTTGGTAGAGGGAGGGAAAGAGAAGAGGTAGACCAGGTATGACCACTTCCTTCCTTCCTTCAGGTACCTTCTGCTC	Chr7:58161600:58161680:+	-28.5			6
novel_mir_84	TGGTCAAGGCCTGTCGCCGCTGT	GGAGCGGTTGTGGTCAAGGCCTGTCGCCGCTGTATGTGCAGCAGCAGCAGCAGCACACGCTCAGGCCACATCCGACGGG	Chr7:114042502:114042580:+	-35.6			7
novel_mir_85	AGAGGGAAGAGGGAAGGAGGGA	GTGGCATTGTTCTCTTACTTCTTCCCATTCAAACTAAACCAAAAGACCAAGAGGGAAGAGGGAAGGAGGGAAAGAAGAGGA	Chr7:115624960:115625040:-	-20.39			12				0.6345	1.2711	-1.00239	0.166014
novel_mir_86	TCCGGTGGAGCAGGTGAGCGA	TTTTGAAGTTTCCGGTGGAGCAGGTGAGCGATATTAACTCGCCTGCTGGTCTGGGCTAGTCAACCAGTGGGAGGAGGCGCCTTTCAAAAT	Chr8:118202433:118202522:-	-32.6			6
novel_mir_87	CGGGGCGGGCGGCAGCGGGCG	CCCGCCGGGCCCCGCCCCGCCCGGCCGCGCCCACCTCTGCGAGAGCAGCGCGCGGGGCGGGCGGCAGCGGGCGGCCATGGCGG	Chr9:7346961:7347043:+	-59.3			10				1.1633	1.0592	0.13525	0.834721
novel_mir_89	TCCTGGAGGACGTGCTGTGC	GCTTGGCGTCTCCTGGAGGACGTGCTGTGCCCTGTGGTTCCCTGGGGCTGGCGGGCCCTCCACGGGGCTGCCCGGGCT	Chr11:77468192:77468269:+	-43.7			0
novel_mir_90	AGAGGAGCAGCGTGGACCCA	TATGACCCTGAGAGGAGCAGCGTGGACCCACCTGTTCCCAGGTGCCAGCCAGGGGGTCTCGGCTGCTCCCCACACGGGCCCTG	Chr12:14708396:14708478:+	-38.26			0				3.4899	0.01	8.44704	1.20E-10	**
novel_mir_91	TGTGGAGAAGGGGTGGACGGGCA	GTGGAGAGCCTGTGGAGAAGGGGTGGACGGGCACCGAGCTGCTTGGGCCCACCTGCCCCTCCTCCCCAGTGAGACCGTGGACCAGGCCGTGGAGATCTAC	Chr12:48745290:48745389:-	-47.8			0
novel_mir_92	AAACGGAACCTGGCGCGATCAC	GCCTTTAGTTCTGAAGCCCCAGGTTCCGTTTCTGTGGCAGCCCAAGAAACGGAACCTGGCGCGATCACCACGGGAGAG	Chr14:29888530:29888607:+	-38.2			0
novel_mir_93	ACAGGCACGGCTGGTTTGAGCA	GGCTGCGTCCACAGGCACGGCTGGTTTGAGCATTTTAACTGAATTGCCAAACCAGTTGTGCCTGTAGACACAACCTT	Chr14:122706284:122706360:+	-45.7			0				2.2209	0.01	7.795	4.85E-07	**
novel_mir_94	AACATGAGCTGTGAATGAGGGTG	CTTGCACGGAAACATGAGCTGTGAATGAGGGTGTCTCACTCCCTCTGTGCTGCTCATGCCCTCAGGA	Chr15:31780486:31780552:-	-25.3			0
novel_mir_95	CCCTGAAGTGTAGGCGAGCG	TCGGGAGGTCAAACGTCCCCCAGCCACTTCCGCTTCCGGTTCCGGGATCCCGATTGTTTTCGGAAATCCCTGAAGTGTAGGCGAGCGTTCCCGGTTG	Chr17:28111500:28111596:-	-34.9			0
novel_mir_96	AAACCTGCCCTCTCTGACAGTCC	AGGACCTCTGAAACCTGCCCTCTCTGACAGTCCTGTGCCATCATGTGCTGTAAGGGACTGAAGGCTGGGCAGGCAGACAGGGAGCCT	Chr1:138780384:138780470:+	-39.3			0
novel_mir_98	TGCTGAGCTGCGTGGGCTTGCTGA	TGGTTCTTGGTGCTGAGCTGCGTGGGCTTGCTGACACTCGTGCACCCGGCGAGGCTCCAGCACAGCATCCTGGTGCTG	Chr2:44613106:44613183:-	-31.52			0
novel_mir_99	TAGCAGCGGGGGGACTTACTCT	CGTGGAGCGGACAAGTAGGGCCCCTTGCCGTTGCTGAGTTAACTGCCCTTAGCAGCGGGGGGACTTACTCTCTGCTCTGCT	Chr2:4452261:4452341:-	-46			0
novel_mir_100	GAAGCATGGAGAGGCCTGGGACA	TTCATTTCTGTCTCTCAGGACCTCCCATGTCGCTGGAGAAACCAGAAGCATGGAGAGGCCTGGGACACAGCATCTCA	Chr4:94053263:94053339:-	-39.4			0
novel_mir_101	TCCGGAGCGCACCTGCCGACA	GTCCGCCTCCTCCGGAGCGCACCTGCCGACAGGTCGAACTCCATGGTGCCGAGAGCAGGTGTGTCTTCGGGGCCGGAGGGCG	Chr6:47223457:47223538:-	-43.1			0
novel_mir_102	AGTCGGGCTGCTGGAGTGCGG	CGGCGCAGGCAGTCGGGCTGCTGGAGTGCGGCGCCACCGCGGGAGTCAGCGAGCCGGCTGCCGGGCG	Chr7:12117261:12117327:+	-38			0
novel_mir_103	GCTGATCTGGCTGGCTAGGCGG	GGCTGGGACCTCGTTTGCTGTCCCATTGATCAGGAGTGTTGATTTAGCTGATCTGGCTGGCTAGGCGGTGTCCTCTTC	Chr8:69839537:69839614:+	-24.5			0				1.3748	0.01	7.10308	0.000123	**
novel_mir_104	TCTGGCGGGAAGTTGTGGTC	ACTGGAATGGCTGGATGGCTGCCACTTTTCATCCAGATTGTGCTCCCTGTGTCTGTTAAATCTGGCGGGAAGTTGTGGTCCTTCTACAGA	Chr9:70747840:70747929:+	-25.2			0
novel_mir_106	CCCGGACGGGGAGGTGGGTG	GGCGGTGGCGCCCGGACGGGGAGGTGGGTGCGCGCTCGCGGCCGGCCTGGCTCCGAGCCGGGAGTAGCGGGGACCCGTG	ChrX:122286956:122287034:+	-40.2			0
novel_mir_107	GGTGGAGGCATGTAGTTCCT	ATTGCATTTGGGTGGAGGCATGTAGTTCCTAAGTTTATAATTGGTAATTTAGAAACTAAATGCCTCCATGGAAATATAAC	ChrX:20145791:20145870:-	-28.3			0
novel_mir_108	CAGAGGCCAGAGGGCAGGACGCT	TTGCGCCCCGTGCCTGCCCTCCCGGCTCCAGCTGCCTCCTCCTAGTCCGCAGAGGCCAGAGGGCAGGACGCTGGCCGGCAGG	ChrX:124279284:124279365:+	-39.52			0				1.0576	0.01	6.72465	0.000985	**
